# Supplementary material for: A targeted multi-omics approach reveals paraoxonase-1 as a determinant of obesity-associated fatty liver disease
Source: Clin Epigenetics. 2021 Aug 13;13:158. doi: 10.1186/s13148-021-01142-1 (PMC8360816; doi:10.1186/s13148-021-01142-1)
Supplement: Supplementary file 2 — Additional file 2. Supplementary statistics table. [file 13148_2021_1142_MOESM2_ESM.xlsx]

## Sheet: PON1 regulation
respons variable	explanatory variable	p-value	q-value	effect-size	std.error
Arylesterase	rs662	3.06465e-98	9.19395e-98	1.1236	0.0453408
Arylesterase	rs705379	5.09981e-23	5.09981e-23	-0.514854	0.0503183
Arylesterase	rs854560	2.18978e-53	3.28467e-53	0.796039	0.0475003
Lactonase	rs662	6.96351e-25	6.96351e-25	0.587437	0.0548949
Lactonase	rs705379	2.26031e-29	3.39047e-29	-0.554937	0.047125
Lactonase	rs854560	1.35628e-30	4.06883e-30	0.589078	0.0488574
CpG_gem10	rs705379	0.00324838	0.00974515	-0.812107	0.251451
CpG_gem10	rs662	0.00255556	0.00383334	0.447979	0.139827
CpG_gem10	rs854560	0.346952	0.346952	-0.150602	0.158373
CpG_.108	rs662	5.56732e-05	0.00016702	-0.491974	0.109988
CpG_.108	rs705379	0.000353253	0.00052988	0.692134	0.16943
CpG_.108	rs854560	0.000146267	0.000146267	0.481482	0.115555
Arylesterase	CpG_gem10	6.16735e-07	1.23347e-06	-1.06296	0.181895
Arylesterase	CpG_.108	0.00856485	0.0171297	0.574148	0.202486
Lactonase	CpG_gem10	0.00171077	0.00171077	-0.734042	0.21939
Lactonase	CpG_.108	0.253974	0.253974	0.247396	0.21225
PON1 expression	rs854560	0.0304	0.0912	0.18	0.0757
PON1 expression	rs705379	0.3397	0.50955	-0.0964	0.09849
PON1 expression	rs662	0.4992	0.4992	0.0665	0.0965
PON1 expression	CpG_.gem10	0.01133	0.02266	0.26	0.09321
PON1 expression	CpG_.108	0.1434	0.1434	0.16	0.1045
Arylesterase	PON1 expression	0.124	0.124	1.32	0.8173
Lactonase	PON1 expression	0.0984	0.0984	1.23	0.7059
Rcodes on glm models can be provided upon request

## Sheet: PON1 hepatometabolic phenotype
respons variable	explanatory variable	p-value	q-value	effect-size	std.error
SAF activity	rs705379	0.00319667	0.0255734	NA	NA
SAF activity	rs854560	0.10337	0.413481	NA	NA
SAF activity	rs662	0.557007	1.11401	NA	NA
age	rs854560	0.076817	1.53634	-1.13456	0.640349
age	rs662	0.190259	0.634196	-0.921778	0.703141
age	rs705379	0.412746	0.68791	-0.505041	0.616275
alanine aminotransferase (U/L)	rs705379	0.480512	0.640683	-0.0182259	0.0258225
alanine aminotransferase (U/L)	rs854560	0.488513	0.751559	0.0186524	0.0269154
alanine aminotransferase (U/L)	rs662	0.559617	0.799453	-0.0172156	0.029496
alcohol	rs854560	0.588773	0.78503	NA	NA
alcohol	rs662	0.6732	0.828554	NA	NA
alcohol	rs705379	0.929011	0.929011	NA	NA
alkaline phosphatase (U/L)	rs662	0.390391	0.780782	-0.0125484	0.0146015
alkaline phosphatase (U/L)	rs705379	0.443458	0.633512	0.0098291	0.012819
alkaline phosphatase (U/L)	rs854560	0.451026	0.820048	-0.0100275	0.0132975
aspartate aminotransferase (U/L)	rs705379	0.293733	0.652741	-0.0215652	0.0205251
aspartate aminotransferase (U/L)	rs662	0.305706	0.873444	-0.0240188	0.0234342
aspartate aminotransferase (U/L)	rs854560	0.909532	1.01059	0.00242855	0.0213657
ballooning	rs705379	0.000316287	0.00506059	NA	NA
ballooning	rs854560	0.360778	0.824635	NA	NA
ballooning	rs662	0.649081	0.865441	NA	NA
BMI	rs705379	0.135235	0.54094	-0.455852	0.304855
BMI	rs854560	0.499657	0.666209	0.2145	0.317617
BMI	rs662	0.817582	0.908425	-0.0804191	0.348538
total cholesterol (mg/dL)	rs705379	0.357422	0.649857	1.76563	1.91744
total cholesterol (mg/dL)	rs662	0.408339	0.680564	-1.80958	2.18743
total cholesterol (mg/dL)	rs854560	0.985991	0.985991	-0.0350296	1.99435
subcutaneous abdominal tissue (cm²)	rs854560	0.486354	0.81059	5.59822	8.03822
subcutaneous abdominal tissue (cm²)	rs705379	0.710421	0.789357	-2.87358	7.73662
subcutaneous abdominal tissue (cm²)	rs662	0.912402	0.960424	-0.969176	8.80713
visceral abdominal tissue (cm²)	rs705379	0.0361978	0.361978	-0.0473767	0.0225784
visceral abdominal tissue (cm²)	rs662	0.366537	0.814526	-0.0232738	0.0257594
visceral abdominal tissue (cm²)	rs854560	0.880627	1.03603	-0.00353472	0.0235296
diabetic medication	rs705379	0.541304	0.666221	NA	NA
diabetic medication	rs854560	0.583752	0.849094	NA	NA
diabetic medication	rs662	0.856855	0.856855	NA	NA
fat free mass (kg)	rs705379	0.0185463	0.370926	-0.0236074	0.0100054
fat free mass (kg)	rs662	0.0408025	0.408025	0.0234264	0.0114335
fat free mass (kg)	rs854560	0.750172	0.937714	0.00333233	0.0104617
fibrates	rs705379	0.249364	0.398982	NA	NA
fibrates	rs662	0.593946	1.0559	NA	NA
fibrates	rs854560	0.813955	0.868219	NA	NA
fibrosis stage	rs705379	0.205779	0.411558	NA	NA
fibrosis stage	rs662	0.289673	2.31739	NA	NA
fibrosis stage	rs854560	0.387217	0.774434	NA	NA
fat mass (kg)	rs854560	0.22417	0.896679	0.0169331	0.0139198
fat mass (kg)	rs705379	0.618447	0.773059	-0.00666138	0.0133695
fat mass (kg)	rs662	0.919863	0.919863	0.00153643	0.0152668
fat mass (%)	rs662	0.188299	0.753197	-0.555113	0.42157
fat mass (%)	rs705379	0.245238	0.700679	0.429477	0.369326
fat mass (%)	rs854560	0.431104	0.862209	0.303275	0.385008
gender	rs705379	0.240876	0.428225	NA	NA
gender	rs662	0.407113	1.30276	NA	NA
gender	rs854560	0.630798	0.776367	NA	NA
gamma-glutamyltransferase (U/L)	rs854560	0.14662	0.977466	0.0376043	0.0258803
gamma-glutamyltransferase (U/L)	rs705379	0.353724	0.707448	-0.0231021	0.0248962
gamma-glutamyltransferase (U/L)	rs662	0.56311	0.750813	-0.01645	0.0284368
high-density-lipoprotein cholesterol (mg/dL)	rs854560	0.326428	0.932651	0.0131275	0.0133689
high-density-lipoprotein cholesterol (mg/dL)	rs662	0.393595	0.715627	0.0125236	0.0146717
high-density-lipoprotein cholesterol (mg/dL)	rs705379	0.724478	0.762609	-0.00453701	0.0128671
insulin resistance (HOMA)	rs705379	0.0505291	0.33686	-0.0697239	0.0356002
insulin resistance (HOMA)	rs854560	0.171877	0.859384	-0.0508572	0.0371907
insulin resistance (HOMA)	rs662	0.815238	0.959103	-0.00953006	0.0407696
medication (hormones)	rs705379	0.00560216	0.0298782	NA	NA
medication (hormones)	rs662	0.76203	0.812832	NA	NA
medication (hormones)	rs854560	0.780436	0.891927	NA	NA
lobular inflammation	rs705379	0.017188	0.0550016	NA	NA
lobular inflammation	rs854560	0.220549	0.705757	NA	NA
lobular inflammation	rs662	0.351157	1.87284	NA	NA
low-density-lipoprotein cholesterol (mg/dL)	rs705379	0.421874	0.649036	1.38291	1.72088
low-density-lipoprotein cholesterol (mg/dL)	rs662	0.468002	0.720004	-1.42676	1.96498
low-density-lipoprotein cholesterol (mg/dL)	rs854560	0.495054	0.70722	-1.2158	1.78109
NAFLD staging	rs705379	0.0105666	0.0422666	NA	NA
NAFLD staging	rs854560	0.0163816	0.262106	NA	NA
NAFLD staging	rs662	0.71397	0.815965	NA	NA
smoke	rs854560	0.224413	0.598435	NA	NA
smoke	rs705379	0.528346	0.768503	NA	NA
smoke	rs662	0.643152	0.935494	NA	NA
statines	rs705379	0.0676151	0.154549	NA	NA
statines	rs662	0.416284	1.11009	NA	NA
statines	rs854560	0.509567	0.815307	NA	NA
steatosis	rs705379	0.041693	0.111181	NA	NA
steatosis	rs854560	0.0871063	0.464567	NA	NA
steatosis	rs662	0.540328	1.23503	NA	NA
stolling medication	rs854560	0.0325314	0.260251	NA	NA
stolling medication	rs662	0.639792	1.02367	NA	NA
stolling medication	rs705379	0.639894	0.731307	NA	NA
triglycerides (mg/dL)	rs662	0.14275	0.951665	-0.0395024	0.0269253
triglycerides (mg/dL)	rs854560	0.355058	0.789018	0.0227142	0.0245459
triglycerides (mg/dL)	rs705379	0.899191	0.899191	-0.00300667	0.023726
vitamines	rs662	0.0262522	0.420035	NA	NA
vitamines	rs854560	0.46468	0.826098	NA	NA
vitamines	rs705379	0.538267	0.71769	NA	NA
waist-to-hip ratio	rs854560	0.109695	1.09695	-0.00895033	0.0055891
waist-to-hip ratio	rs705379	0.162564	0.54188	-0.0075086	0.00537165
waist-to-hip ratio	rs662	0.803569	1.00446	-0.00152906	0.00614535
gamma-glutamyltransferase (U/L)	CpG_gem10	0.219096	0.219096	-0.154243	0.123677
waist-to-hip ratio	CpG_gem10	0.581151	0.581151	-0.0149102	0.0268211
aspartate aminotransferase (U/L)	CpG_gem10	0.888604	0.888604	0.0177263	0.125805
visceral abdominal tissue (cm²)	CpG_gem10	0.945062	0.945062	-0.00801281	0.115604
triglycerides (mg/dL)	CpG_gem10	0.702598	0.702598	0.0332595	0.0865296
insulin resistance (HOMA)	CpG_gem10	0.865787	0.865787	-0.0302001	0.17762
low-density-lipoprotein cholesterol (mg/dL)	CpG_gem10	0.537716	0.537716	-4.88525	7.86362
total cholesterol (mg/dL)	CpG_gem10	0.505211	0.505211	-6.05346	9.00881
alanine aminotransferase (U/L)	CpG_gem10	0.935032	0.935032	0.0128255	0.156421
BMI	CpG_gem10	0.519721	0.519721	0.869041	1.33882
high-density-lipoprotein cholesterol (mg/dL)	CpG_gem10	0.344242	0.344242	-0.0543146	0.0567936
subcutaneous abdominal tissue (cm²)	CpG_gem10	0.701395	0.701395	14.2181	36.8337
age	CpG_gem10	0.710682	0.710682	-1.0815	2.89632
alkaline phosphatase (U/L)	CpG_gem10	0.162251	0.162251	0.103911	0.0730136
fat mass (%)	CpG_gem10	0.953725	0.953725	0.114136	1.95513
gamma-glutamyltransferase (U/L)	CpG_.108	0.00330471	0.0495707	0.350692	0.108815
waist-to-hip ratio	CpG_.108	0.0413586	0.31019	0.0508098	0.0237194
aspartate aminotransferase (U/L)	CpG_.108	0.0626248	0.313124	0.203467	0.104767
visceral abdominal tissue (cm²)	CpG_.108	0.0856938	0.321352	0.194153	0.10884
triglycerides (mg/dL)	CpG_.108	0.170149	0.510446	0.125885	0.0893219
insulin resistance (HOMA)	CpG_.108	0.193745	0.484363	0.251258	0.188523
low-density-lipoprotein cholesterol (mg/dL)	CpG_.108	0.252536	0.541148	9.157	7.83178
total cholesterol (mg/dL)	CpG_.108	0.276429	0.518305	10.0061	9.00761
alanine aminotransferase (U/L)	CpG_.108	0.278533	0.464222	0.161678	0.146198
BMI	CpG_.108	0.327969	0.491953	1.2077	1.2123
high-density-lipoprotein cholesterol (mg/dL)	CpG_.108	0.406914	0.554883	-0.051223	0.0607994
subcutaneous abdominal tissue (cm²)	CpG_.108	0.606659	0.758323	16.7906	32.2317
age	CpG_.108	0.648874	0.7487	1.2731	2.76486
alkaline phosphatase (U/L)	CpG_.108	0.869138	0.93122	-0.0117346	0.0705513
fat mass (%)	CpG_.108	0.911026	0.911026	-0.212179	1.88039
gender	CpG_gem10	0.429828	0.429828	NA	NA
alcohol	CpG_gem10	0.420813	0.420813	NA	NA
smoke	CpG_gem10	0.420813	0.420813	NA	NA
hormones	CpG_gem10	0.429033	0.429033	NA	NA
statines	CpG_gem10	0.429828	0.429828	NA	NA
vitamines	CpG_gem10	0.429828	0.429828	NA	NA
steatosis	CpG_gem10	0.411291	0.411291	NA	NA
ballooning	CpG_gem10	0.420813	0.420813	NA	NA
lobular inflammation	CpG_gem10	0.411291	0.411291	NA	NA
fibrosis stage	CpG_gem10	0.402422	0.402422	NA	NA
NAFLD staging	CpG_gem10	0.411291	0.411291	NA	NA
SAF activity	CpG_gem10	0.394229	0.394229	NA	NA
gender	CpG_.108	0.432986	0.432986	NA	NA
alcohol	CpG_.108	0.834174	0.834174	NA	NA
smoke	CpG_.108	0.866991	0.866991	NA	NA
hormones	CpG_.108	0.546447	0.546447	NA	NA
statines	CpG_.108	0.959382	0.959382	NA	NA
vitamines	CpG_.108	0.464716	0.464716	NA	NA
steatosis	CpG_.108	0.44486	0.44486	NA	NA
ballooning	CpG_.108	0.60076	0.60076	NA	NA
lobular inflammation	CpG_.108	0.431061	0.431061	NA	NA
fibrosis stage	CpG_.108	0.0707792	0.0707792	NA	NA
NAFLD staging	CpG_.108	0.350674	0.350674	NA	NA
SAF activity	CpG_.108	0.464667	0.464667	NA	NA
age	PON1 expression	0.099584	0.099584	-16.9612	9.79618
BMI	PON1 expression	0.253779	0.253779	4.68411	3.98013
waist-to-hip ratio	PON1 expression	0.564674	0.564674	-0.0437118	0.0745745
fat mass (%)	PON1 expression	0.114045	0.114045	8.5883	5.18464
subcutaneous abdominal tissue (cm²)	PON1 expression	0.113606	0.113606	192.132	115.837
total cholesterol (mg/dL)	PON1 expression	0.790942	0.790942	9.05614	33.6845
low-density-lipoprotein cholesterol (mg/dL)	PON1 expression	0.707206	0.707206	11.5875	30.3889
visceral abdominal tissue (cm²)	PON1 expression	0.912296	0.912296	0.0447217	0.400662
aspartate aminotransferase (U/L)	PON1 expression	0.101375	0.101375	-0.65542	0.380694
alanine aminotransferase (U/L)	PON1 expression	0.474537	0.474537	-0.381543	0.52295
gamma-glutamyltransferase (U/L)	PON1 expression	0.795465	0.795465	0.129168	0.491337
alkaline phosphatase (U/L)	PON1 expression	0.578643	0.578643	-0.148217	0.261765
triglycerides (mg/dL)	PON1 expression	0.937703	0.937703	0.0255084	0.32208
insulin resistance (HOMA)	PON1 expression	0.801293	0.801293	0.177321	0.694767
high-density-lipoprotein cholesterol (mg/dL)	PON1 expression	0.73391	0.73391	-0.0636113	0.184399
gender	PON1 expression	0.397133	0.397133	NA	NA
alcohol	PON1 expression	0.384263	0.384263	NA	NA
smoke	PON1 expression	0.384263	0.384263	NA	NA
diabetic medication	PON1 expression	0.397133	0.397133	NA	NA
statines	PON1 expression	0.397133	0.397133	NA	NA
stolling medication	PON1 expression	0.397133	0.397133	NA	NA
vitamines	PON1 expression	0.397133	0.397133	NA	NA
steatosis	PON1 expression	0.370669	0.370669	NA	NA
ballooning	PON1 expression	0.384263	0.384263	NA	NA
lobular inflammation	PON1 expression	0.370669	0.370669	NA	NA
fibrosis stage	PON1 expression	0.358069	0.358069	NA	NA
NAFLD staging	PON1 expression	0.370669	0.370669	NA	NA
SAF activity	PON1 expression	0.346496	0.346496	NA	NA
high-density-lipoprotein cholesterol (mg/dL)	Arylesterase	2.63198e-06	4.73756e-05	2.41	0.00920775
total cholesterol (mg/dL)	Arylesterase	0.000256426	0.00230784	5.13077	1.39639
gamma-glutamyltransferase (U/L)	Arylesterase	0.030512	0.183072	0.0398461	0.0183816
triglycerides (mg/dL)	Arylesterase	0.109604	0.394573	0.0274477	0.0171333
low-density-lipoprotein cholesterol (mg/dL)	Arylesterase	0.173881	0.447121	17.1659	1.26106
age	Arylesterase	0.22465	0.4493	-0.54483	0.448305
insulin resistance (HOMA)	Arylesterase	0.310343	0.558617	-0.0263987	0.0260023
visceral abdominal tissue (cm²)	Arylesterase	0.391951	0.641374	-0.014282	0.0166727
BMI	Arylesterase	0.55541	0.833115	-0.130715	0.221569
alkaline phosphatase (U/L)	Arylesterase	0.605632	0.838568	0.00492906	0.00954223
aspartate aminotransferase (U/L)	Arylesterase	0.612102	0.786988	0.00767778	0.0151345
alanine aminotransferase (U/L)	Arylesterase	0.658392	0.790071	-0.00840537	0.0190029
fat mass (%)	Arylesterase	0.694376	0.781173	0.105067	0.267289
waist-to-hip ratio	Arylesterase	0.704891	0.746355	-0.00148305	0.0039143
subcutaneous abdominal tissue (cm²)	Arylesterase	0.948591	0.948591	0.364749	0.0565505
high-density-lipoprotein cholesterol (mg/dL)	Lactonase	6.41582e-12	1.15485e-10	3.57	0.00946374
total cholesterol (mg/dL)	Lactonase	2.66665e-05	0.000239998	6.15765	1.45643
waist-to-hip ratio	Lactonase	0.0630229	0.378137	-0.00760912	0.00408661
triglycerides (mg/dL)	Lactonase	0.093918	0.422631	0.0300019	0.0178864
visceral abdominal tissue (cm²)	Lactonase	0.143261	0.429784	-0.0255148	0.0174116
low-density-lipoprotein cholesterol (mg/dL)	Lactonase	0.204651	0.460464	16.6709	1.31308
gamma-glutamyltransferase (U/L)	Lactonase	0.274451	0.548902	0.0210692	0.0192638
BMI	Lactonase	0.427511	0.769519	-0.184	0.231763
fat mass (%)	Lactonase	0.440928	0.721519	0.215753	0.279813
age	Lactonase	0.519201	0.718894	-0.302698	0.469374
aspartate aminotransferase (U/L)	Lactonase	0.622493	0.800349	-0.00779976	0.0158359
insulin resistance (HOMA)	Lactonase	0.722992	0.86759	-0.00966682	0.0272606
subcutaneous abdominal tissue (cm²)	Lactonase	0.749827	0.843555	-1.88563	0.59112
alkaline phosphatase (U/L)	Lactonase	0.795893	0.84271	-0.00257065	0.00993431
alanine aminotransferase (U/L)	Lactonase	0.926839	0.926839	-0.00182681	0.019888
diabetic medication	Lactonase	0.00211964	0.0339143	NA	NA
statines	Lactonase	0.0363308	0.290647	NA	NA
ethnicity	Lactonase	0.211399	1.12746	NA	NA
alcohol	Lactonase	0.233729	0.934918	NA	NA
fibrosis stage	Lactonase	0.239384	0.766027	NA	NA
vitamines	Lactonase	0.291559	0.77749	NA	NA
hormones	Lactonase	0.351332	0.803045	NA	NA
smoke	Lactonase	0.36652	0.733041	NA	NA
ballooning	Lactonase	0.409233	0.727525	NA	NA
lobular inflammation	Lactonase	0.497089	0.795343	NA	NA
steatosis	Lactonase	0.508226	0.739238	NA	NA
gender	Lactonase	0.547532	0.673886	NA	NA
NAFLD staging	Lactonase	0.604556	0.690921	NA	NA
Fibrates	Lactonase	0.99587	1.06226	NA	NA
Fibrates	Arylesterase	6.11593e-06	9.78549e-05	NA	NA
diabetic medication	Arylesterase	0.000488624	0.00390899	NA	NA
statines	Arylesterase	0.20157	0.806281	NA	NA
gender	Arylesterase	0.321616	1.02917	NA	NA
steatosis	Arylesterase	0.367104	0.978943	NA	NA
vitamines	Arylesterase	0.442523	0.885046	NA	NA
NAFLD staging	Arylesterase	0.447418	0.79541	NA	NA
hormones	Arylesterase	0.482914	0.772663	NA	NA
lobular inflammation	Arylesterase	0.489608	0.712156	NA	NA
ballooning	Arylesterase	0.506817	0.675756	NA	NA
smoke	Arylesterase	0.539549	0.66406	NA	NA
alcohol	Arylesterase	0.561369	0.641564	NA	NA
ethnicity	Arylesterase	0.988523	1.05442	NA	NA
fibrosis stage	Arylesterase	0.999557	0.999557	NA	NA
Rcodes on glm models can be provided upon request
medication parameters were grouped after PCA
NA: not applicable, ANOVA was applied for categorical response variables resulting in no generation of effect size and standard error calculations
